# Supplementary material for: Endothelial ZEB1 promotes angiogenesis-dependent bone formation and reverses osteoporosis
Source: Nat Commun. 2020 Jan 23;11:460. doi: 10.1038/s41467-019-14076-3 (PMC6978338; doi:10.1038/s41467-019-14076-3)
Supplement: Supplementary file 4 — Source Data [file 41467_2019_14076_MOESM4_ESM.zip]

Archive with 2 entries (2 files):
- 190640_2_data_set_4272441_q1zm04.xlsx
- 190640_2_data_set_4272442_q1zm0m.psd
