# Supplementary material for: Endothelial ZEB1 promotes angiogenesis-dependent bone formation and reverses osteoporosis
Source: Nat Commun. 2020 Jan 23;11:460. doi: 10.1038/s41467-019-14076-3 (PMC6978338; doi:10.1038/s41467-019-14076-3)
Supplement: Supplementary file 4 — Source Data [file 41467_2019_14076_MOESM4_ESM.zip › 190640_2_data_set_4272441_q1zm04.xlsx]

## Sheet: Fig 1
Fig 1b
	Tibia	Sternum	Vertebra	Spleen	Lung	Kidney	Liver	Heart
#1	100	105.3	94.2	22.3	21.5	22.3	26.5	36.8
#2	100	101.2	90.5	12.4	13.2	12.6	20.8	35.5
#3	100	83.4	80.9	19.5	19.3	23.5	18.4	34.6
#4	100	75.6	75.2	17.8	17.4	18.1	30.3	19.8
#5	100	99.7	79.4	13.6	18.7	14.4	18.8	23.3
Fig 1d
	Type H						Type L
	#1	#2	#3	#4	#5		#1	#2	#3	#4	#5
Tibia	100	100	100	100	100		15.2	17.3	11.5	12.7	13.8
Sternum	100	100	100	100	100		25.6	28.5	19.1	20.2	26.4
Vertebra	100	100	100	100	100		21.7	26.5	20.6	18.8	22.8
Calvarium	100	100	100	100	100		32.5	35.4	24.3	33.1	25.6
Hu. Tibia	100	100	100				28.3	24	22.6
Fig 1e
	FACS-sorted ECs-Type H					FACS-sorted ECs-Type L
	#1	#2	#3			#1	#2	#3
ZEB1	43.2	32.6	44.8		ZEB1	13.2	8	9.1
ZEB2	40.5	30.4	31.7		ZEB2	74.2	76.5	62.5
Fig 1g	Tb. BV/TV					Tb. Nb.
	3 wk	10 wk	50 wk			3 wk	10 wk	50 wk
#1	17.3	7.6	3		#1	11.5	7.5	4.5
#2	15.6	8.1	3.5		#2	15.3	8.6	3.7
#3	15.4	7.5	4.2		#3	12.4	9	3.9
#4	13.6	9.9	3.2		#4	13.4	7.2	3.8
#5	14.1	8.4	3.5		#5	14.9	8.2	4
Fig 1i	ZEB1 levels
	3 wk	10 wk	50 wk
#1	100	35.2	13.5
#2	100	25.4	13.3
#3	100	20.9	9.6
#4	100	31.3	10
#5	100	32.7	13.6

## Sheet: Fig 2
Fig 2c
	ZEB1WT						ZEB1ΔEC
	#1	#2	#3	#4	#5		#1	#2	#3	#4	#5
Type H	1	1	1	1	1		0.45	0.33	0.39	0.37	0.36
Type L	1	1	1	1	1		1.1	0.99	0.98	1.12	1
	ZEB1WT						ZEB1iΔEC
	#1	#2	#3	#4	#5		#1	#2	#3	#4	#5
Type H	1	1	1	1	1		0.48	0.42	0.39	0.43	0.41
Type L	1	1	1	1	1		0.9	1.02	0.96	0.89	0.9
Fig 2e
	ZEB1WT				ZEB1ΔEC
	#1	#2	#3		#1	#2	#3
Type H	0.5	0.38	0.41		0.25	0.2	0.19
Type L	3.2	2.75	2.51		2.71	2.6	2.12
Fig 2g
	ZEB1WT						ZEB1ΔEC
	#1	#2	#3	#4	#5		#1	#2	#3	#4	#5
	1	1	1	1	1		0.25	0.18	0.16	0.22	0.2
Fig 2h
	ZEB1WT				ZEB1ΔEC
	#1	#2	#3		#1	#2	#3
	1	1	1		0.29	0.35	0.28
Fig 2k
	ZEB1WT						ZEB1ΔEC
	#1	#2	#3	#4	#5		#1	#2	#3	#4	#5
	26	19	18	25	23		10	13	9	10	12

## Sheet: Fig 3
Fig 3c
	ZEB1WT						ZEB1ΔEC
	#1	#2	#3	#4	#5		#1	#2	#3	#4	#5
Tb. BV/TV	11.9	13.2	10.8	9.7	11		6.6	5.9	6.9	7.4	7.2
Tb. Sp.	47.3	48.6	60.8	61.4	57.7		102.3	83.5	82.4	85.2	98.6
Tb. Nb.	16.3	15.4	12.9	13.9	12.5		8.6	9.1	7.1	7.2	7.5
Tb. Th.	13.5	12.3	13.8	11.9	10.7		8.9	8.2	7.4	8.8	7
Ct. Th.	43.9	45.8	39.7	42	40.1		27.2	27.3	24	26.8	22.3
Fig 3e
	ZEB1WT						ZEB1ΔEC
	#1	#2	#3	#4	#5		#1	#2	#3	#4	#5
MAR	5.99	5.32	5.68	6.23	5.04		2.64	2.76	3.32	3.32	2.58
Fig 3g
	ZEB1WT						ZEB1ΔEC
	#1	#2	#3	#4	#5		#1	#2	#3	#4	#5
Runx2	59.3	51.2	49.6	61.1	46.8		15.8	13.4	11.2	15.2	11.9
Fig 3i
	ZEB1WT						ZEB1ΔEC
	#1	#2	#3	#4	#5		#1	#2	#3	#4	#5
Osterix	73.4	60.9	64.5	57.3	72.9		19.5	20.3	16.4	15.8	14.1
Fig 3k
	ZEB1WT						ZEB1ΔEC
	#1	#2	#3	#4	#5		#1	#2	#3	#4	#5
ALP	72.3	72.5	70.3	59	57.7		26.9	28.4	21	22	25.7

## Sheet: Fig 4
Fig 4a
	ZEB1WT				ZEB1ΔEC
	#1	#2	#3		#1	#2	#3
ZEB1	1	1	1		0.37	0.29	0.29
ZEB2	1	1	1		0.5	0.61	0.52
Dll4	1	1	1		0.4	0.32	0.39
Notch1	1	1	1		0.38	0.47	0.41
Notch2	1	1	1		0.73	0.6	0.61
Notch3	1	1	1		0.71	0.59	0.62
Notch4	1	1	1		0.67	0.61	0.59
Hes1	1	1	1		0.52	0.4	0.41
Hes5	1	1	1		0.69	0.61	0.64
Hey1	1	1	1		0.46	0.34	0.34
Heyl	1	1	1		0.55	0.47	0.4
Efnb2	1	1	1		0.5	0.48	0.38
Fig 4d	ZEB1WT						ZEB1ΔEC
	#1	#2	#3	#4	#5		#1	#2	#3	#4	#5
Dll4 levels	1	1	1	1	1		0.43	0.35	0.45	0.39	0.47
Notch1 levels	1	1	1	1	1		0.26	0.34	0.35	0.28	0.29
Fig 4e	ZEB1WT						ZEB1iΔEC
	#1	#2	#3	#4	#5		#1	#2	#3	#4	#5
Dll4 levels	1	1	1	1	1		0.52	0.53	0.42	0.4	0.4
Notch1 levels	1	1	1	1	1		0.4	0.36	0.33	0.32	0.3
Fig 4g
	Ad-βGal				Ad-Cre
	#1	#2	#3		#1	#2	#3
ZEB1	1	1	1		0.25	0.3	0.22
ZEB2	1	1	1		0.52	0.61	0.53
Dll4	1	1	1		0.37	0.29	0.28
Notch1	1	1	1		0.45	0.34	0.4
Notch2	1	1	1		0.66	0.58	0.53
Notch3	1	1	1		0.55	0.54	0.7
Notch4	1	1	1		0.72	0.59	0.57
Hes1	1	1	1		0.46	0.35	0.37
Hes5	1	1	1		0.68	0.6	0.63
Hey1	1	1	1		0.43	0.32	0.3
Heyl	1	1	1		0.54	0.41	0.38
Efnb2	1	1	1		0.45	0.41	0.35

## Sheet: Fig 5
Fig 5b	Ad-Gal				Ad-Cre
Dll4	#1	#2	#3		#1	#2	#3
WT prom.	1	1	1		0.54	0.46	0.49
MUT prom.	0.56	0.57	0.44		0.42	0.46	0.54
Notch1	#1	#2	#3		#1	#2	#3
WT prom.	1	1	1		0.49	0.63	0.52
MUT prom.	0.55	0.54	0.63		0.53	0.49	0.6
Fig 5c	Vector				HA-ZEB1
Dll4	#1	#2	#3		#1	#2	#3
WT prom.	1	1	1		1.89	1.88	1.72
MUT prom.	0.48	0.53	0.6		0.59	0.58	0.7
Notch1	#1	#2	#3		#1	#2	#3
WT prom.	1	1	1		1.83	1.67	1.72
MUT prom.	0.51	0.54	0.64		0.66	0.52	0.69
Fig 5e
In vitro	IgG				Anti-ZEB1
	#1	#2	#3		#1	#2	#3
Dll4-prox.	0.25	0.37	0.28		2.02	2.48	1.79
Dll4-dist.	0.29	0.24	0.32		0.39	0.3	0.26
Notch1-prox.	0.18	0.22	0.24		2.89	2.16	2.15
Notch1-dist.	0.28	0.25	0.2		0.19	0.17	0.23
Fig 5f
Dll4	Ad-βGal				Ad-Cre
	#1	#2	#3		#1	#2	#3
H3K4Ac	1	1	1		0.68	0.59	0.6
H3K14Ac	1	1	1		0.41	0.26	0.28
H3K18Ac	1	1	1		0.22	0.3	0.28
H3K27me3	1	1	1		0.99	0.9	0.97
Notch1	Ad-βGal				Ad-Cre
	#1	#2	#3		#1	#2	#3
H3K4Ac	1	1	1		0.68	0.63	0.58
H3K14Ac	1	1	1		0.48	0.39	0.37
H3K18Ac	1	1	1		0.4	0.32	0.38
H3K27me3	1	1	1		0.97	0.9	0.96
Fig 5i
Dll4	pcDNA	HA-ZEB1	HA-p300	HA-CBP	Z+p300	Z + CBP
#1	1	2.02	1.3	1.16	6.4	7.65
#2	1	1.79	1.19	1.18	5.23	7.1
#3	1	1.83	1.12	1.36	6.48	6.36
Notch1	pcDNA	HA-ZEB1	HA-p300	HA-CBP	Z+p300	Z + CBP
#1	1	1.82	1.21	1.22	4.29	5.63
#2	1	1.8	1.19	1.1	3.62	5.72
#3	1	1.64	1.09	1.12	4.31	4.78

## Sheet: Fig 6
Fig 6d
Type H	WT/Veh	WT/rDll4	cKO/Veh	cKO/rDll4
#1	18.9	20.3	6.5	13.2																						ZEB1ΔEC
#2	16.1	17	5	13.1																						Exp 1	Exp 2	Exp 3	Mean	SD
#3	18.8	19.2	5.2	11.5																						0.38	0.28	0.31	0.323333	0.051316
#4	16.4	17.4	6.4	13.7																						0.5	0.61	0.52	0.543333	0.0585947
#5	19.2	20.5	4.9	11.4																						0.4	0.32	0.39	0.37	0.043589
																										0.38	0.47	0.41	0.42	0.0458258
VEGF	WT/Veh	WT/rDll4	cKO/Veh	cKO/rDll4																						0.73	0.6	0.63	0.653333	0.0680686
#1	1	1.18	0.27	0.79																						0.71	0.59	0.62	0.64	0.06245
#2	1	1.11	0.2	0.59																						0.67	0.61	0.59	0.623333	0.0416333
#3	1	1.1	0.21	0.69																						0.52	0.4	0.41	0.443333	0.0665833
#4	1	1.23	0.26	0.78																						0.69	0.61	0.64	0.646667	0.0404145
#5	1	1.09	0.19	0.63																						0.46	0.34	0.34	0.38	0.069282
																										0.55	0.47	0.4	0.473333	0.0750555
																										0.5	0.48	0.38	0.453333	0.064291
Fig 6f
Tb. BV/TV	WT/Veh	WT/rDll4	cKO/Veh	cKO/rDll4		Tb. Sp.	WT/Veh	WT/rDll4	cKO/Veh	cKO/rDll4		Tb. Nb.	WT/Veh	WT/rDll4	cKO/Veh	cKO/rDll4
#1	16.9	17.8	7.2	12.9		#1	71.5	70.4	122.6	96.2		#1	16.2	17.2	5.3	10.5
#2	14.1	17.9	7.4	10.6		#2	63.6	64.5	126.4	89.3		#2	12.8	14.3	6.9	13.1
#3	15.4	19.2	5.8	11.7		#3	55.9	52.8	116.7	76.4		#3	12.4	13.5	7.4	12.6
#4	17.2	15.1	6.2	13.1		#4	56.7	53.6	105.5	79.6		#4	16.1	16.2	6.8	11
#5	14	14.9	6.3	10.7		#5	71.4	60.2	106.2	82.8		#5	14.5	14	7.1	12.3
Tb. Th.	WT/Veh	WT/rDll4	cKO/Veh	cKO/rDll4		Ct. Th.	WT/Veh	WT/rDll4	cKO/Veh	cKO/rDll4
#1	10.9	10.6	6.1	10.3		#1	35.6	37.8	26.2	38.7
#2	12.8	13.7	6.5	11.9		#2	44.5	44.7	21.1	35.2
#3	13.3	11.6	8.2	13		#3	42.7	43.8	21.8	33.6
#4	10.7	13.5	7.4	12.2		#4	39.8	43.1	19.7	34.5
#5	13.3	13.6	7.8	10.2		#5	38.4	40.6	27.2	31.4
Fig 6h
Runx2	WT/Veh	WT/rDll4	cKO/Veh	cKO/rDll4		Osterix	WT/Veh	WT/rDll4	cKO/Veh	cKO/rDll4		ALP	WT/Veh	WT/rDll4	cKO/Veh	cKO/rDll4
#1	45.5	53.3	14.3	42.3		#1	52.6	56.4	15.2	41.8		#1	45.9	60.4	17.1	48.9
#2	61	62.7	10.5	32.7		#2	65.2	68.6	10.7	36.2		#2	55.2	61.5	18.4	49.2
#3	51.2	62.8	12	40.8		#3	52.5	67.9	12.6	41.1		#3	52.4	51.6	19.6	44.3
#4	52.5	48.6	11.4	34.5		#4	59.1	55.2	13.3	37.4		#4	52.8	48.7	23.4	43.4
#5	58.8	52.2	13.2	39.9		#5	63.5	53.9	14.7	43.6		#5	57.7	47.9	23	41.2

## Sheet: Fig 7
Fig 7b
ZEB1 staining	Normal	Patients		Vessel den	Normal	Patients		Type H den	Normal	Patients
#1	1	0.22		#1	1	0.21		#1	1	0.08
#2	1	0.41		#2	1	0.4		#2	1	0.12
#3	1	0.24		#3	1	0.23		#3	1	0.1
#4	1	0.42		#4	1	0.23		#4	1	0.13
#5	1	0.2		#5	1	0.34		#5	1	0.07
#6	1	0.32		#6	1	0.35		#6	1	0.11
Fig 7d
ZEB1 pos.	Red cells	Yellow cells		ZEB1 levels	Sham/Vec	OVX/Vec	OVX/ZEB1
#1	0.135	0.231		#1	1	0.36	0.93
#2	0.148	0.28		#2	1	0.39	0.82
#3	0.135	0.296		#3	1	0.48	0.83
#4	0.131	0.304		#4	1	0.39	0.94
#5	0.121	0.305		#5	1	0.37	0.97
Fig 7f
Type H dens.	Sham/Vec	OVX/Vec	OVX/ZEB1
#1	1	0.36	0.65
#2	1	0.44	0.81
#3	1	0.46	0.78
#4	1	0.48	0.83
#5	1	0.46	0.76
Fig 7h
Dll4 levels	Sham/Vec	OVX/Vec	OVX/ZEB1		Notch1 levels	Sham/Vec	OVX/Vec	OVX/ZEB1
#1	1	0.43	0.8		#1	1	0.3	0.84
#2	1	0.49	0.93		#2	1	0.32	0.72
#3	1	0.45	0.89		#3	1	0.18	0.73
#4	1	0.63	0.86		#4	1	0.26	0.76
#5	1	0.54	0.95		#5	1	0.23	0.85

## Sheet: Fig 8
Fig 8b
Tb. BV/TV	Sham/Vec	OVX/Vec	OVX/ZEB1		Tb. Sp.	Sham/Vec	OVX/Vec	OVX/ZEB1		Tb. Nb.	Sham/Vec	OVX/Vec	OVX/ZEB1		Tb. Th.	Sham/Vec	OVX/Vec	OVX/ZEB1		Ct. Th.	Sham/Vec	OVX/Vec	OVX/ZEB1
#1	9.7	4.6	8.1		#1	123	216.5	148.3		#1	8.4	4.1	7.7		#1	23.5	15.4	19.4		#1	69.3	51.5	60.8
#2	7.53	3.4	7.9		#2	105.4	174.6	124.1		#2	9.8	4.2	6.8		#2	21.3	17.1	21.2		#2	68.6	45.63	53.6
#3	8.547	3.8	7		#3	93.7	175.3	132.8		#3	9.3	3.6	6.4		#3	20.5	14.5	21.7		#3	64.7	45.9	58.9
#4	7.92	3.7	7.2		#4	100.4	180.4	114.3		#4	8	4.8	7.8		#4	24.6	15.3	18.9		#4	58.4	47.2	61.7
#5	8.6	4.1	6.4		#5	114.6	218.4	115.2		#5	8.3	5.1	7.6		#5	22.5	13.6	18.3		#5	67.1	52	64.4
Fig 8d
Runx2	Sham/Vec	OVX/Vec	OVX/ZEB1		Osterix	Sham/Vec	OVX/Vec	OVX/ZEB1
#1	10.6	5	9.3		#1	11.9	5.9	9.9
#2	12.8	5.3	7.8		#2	13.5	6.5	11.2
#3	13.1	4.4	9.3		#3	11.8	5.6	9.3
#4	10.3	5.1	7.4		#4	13.2	6.4	9.4
#5	12.1	4.2	8.7		#5	11.2	5.3	9
Tb. Th.	Sham/Vec	OVX/Vec	OVX/ZEB1	Original	Ct. Th.	Sham/Vec	OVX/Vec	OVX/ZEB1	Original
Mouse 1	23.5	16.4	19.4		Mouse 1	71.3	53.7	58.4
Mouse 2	21.3	17.7	21.2		Mouse 2	68.6	45.4	51.6
Mouse 3	20.5	14.5	20.7		Mouse 3	64.7	49.9	56.7
Mouse 4	24.6	15.3	18.3		Mouse 4	56.3	44.2	50.3
Mouse 5	22.5	13.3	16.9		Mouse 5	67.1	52.8	58.4
Mean	22.48	15.44	19.3		Mean	65.6	49.2	55.08
SD	1.64682	1.69647	1.75642		SD	5.72364	4.2761	3.86096
		7.04					16.4
		0.313167	0.858541				0.25	0.839634

## Sheet: Suppl Fig 1
Suppl Fig 1c
	ZEB1WT				ZEB1ΔEC					ZEB1WT					ZEB1iΔEC
	#1	#2	#3		#1	#2	#3			#1	#2	#3		#1	#2	#3
	1	1	1		0.29	0.32	0.27			1	1	1		0.39	0.4	0.32
Suppl Fig 1e
	ZEB1 levels
	ZEB1WT	ZEB1ΔEC
#1	1	0.17
#2	1	0.21
#3	1	0.24
#4	1	0.22
#5	1	0.18
Suppl Fig 1g	ZEB1 levels
	ZEB1WT	ZEB1iΔEC
#1	1	0.37
#2	1	0.28
#3	1	0.39
#4	1	0.29
#5	1	0.3

## Sheet: Suppl Fig 2
Suppl Fig 2b
	ZEB1WT (3 weeks)						ZEB1ΔEC (3 weeks)
Sterum	#1	#2	#3	#4	#5		#1	#2	#3	#4	#5
Type H	1	1	1	1	1		0.63	0.51	0.6	0.59	0.5
Type L	1	1	1	1	1		1.09	0.98	0.83	0.82	0.86
	ZEB1WT (3 weeks)						ZEB1ΔEC (3 weeks)
Vertebra	#1	#2	#3	#4	#5		#1	#2	#3	#4	#5
Type H	1	1	1	1	1		0.18	0.26	0.19	0.25	0.2
Type L	1	1	1	1	1		1.08	1.07	0.87	0.9	0.95
	ZEB1WT (3 weeks)						ZEB1ΔEC (3 weeks)
Calvarim	#1	#2	#3	#4	#5		#1	#2	#3	#4	#5
Type H	1	1	1	1	1		0.35	0.27	0.21	0.2	0.22
Type L	1	1	1	1	1		1.42	1.42	1.26	1.13	1.1
Suppl Fig 2d
Tibial vessels	ZEB1WT (10 weeks)						ZEB1ΔEC (10 weeks)
	#1	#2	#3	#4	#5		#1	#2	#3	#4	#5
Type H	1	1	1	1	1		0.68	0.63	0.52	0.53	0.64
Type L	1	1	1	1	1		1.12	0.9	0.86	0.83	0.98
Suppl Fig 2f
Tibial vessels	ZEB1WT (10 weeks)						ZEB1iΔEC (10 weeks)
	#1	#2	#3	#4	#5		#1	#2	#3	#4	#5
Type H	1	1	1	1	1		0.75	0.62	0.59	0.74	0.58
Type L	1	1	1	1	1		1.06	1.14	0.92	0.9	0.88
Suppl Fig 2h
	ZEB1WT (3 weeks)						ZEB1ΔEC (3 weeks)
	#1	#2	#3	#4	#5		#1	#2	#3	#4	#5
Heat	1	1	1	1	1		1.12	0.98	0.95	1.17	1.03
Lung	1	1	1	1	1		1.05	0.95	0.96	1.04	0.88
Liver	1	1	1	1	1		0.93	0.93	0.85	1.02	0.99
Kidney	1	1	1	1	1		0.98	0.94	0.92	1.1	0.9
Spleen	1	1	1	1	1		1.06	1.03	0.89	0.89	1.1

[truncated: 5 more sheets: Suppl Fig 3, Suppl Fig 4, Suppl Fig 5, Suppl Fig 6, Suppl Fig 7]
